# Supplementary material for: Re-Irradiation by Stereotactic Radiotherapy of Brain Metastases in the Case of Local Recurrence
Source: Cancers (Basel). 2023 Feb 3;15(3):996. doi: 10.3390/cancers15030996 (PMC9913463; doi:10.3390/cancers15030996)
Supplement: Supplementary file 1 [file cancers-15-00996-s001.zip]

Archive with 1 entries (1 files):
- cancers-2185495-supplementary.pdf
